# Supplementary material for: Heterogeneity of resting-state EEG features in juvenile myoclonic epilepsy and controls
Source: Brain Commun. 2022 Jul 8;4(4):fcac180. doi: 10.1093/braincomms/fcac180 (PMC9301584; doi:10.1093/braincomms/fcac180)
Supplement: fcac180_Supplementary_Data [file fcac180_supplementary_data.zip]

Archive with 2 entries (2 files):
- Supplementary_material 1.pdf
- Supplementary_Material 2.pdf
